# Supplementary material for: New Insight into Muscle-Type Cofilin (CFL2) as an Essential Mediator in Promoting Myogenic Differentiation in Cattle
Source: Bioengineering (Basel). 2022 Nov 25;9(12):729. doi: 10.3390/bioengineering9120729 (PMC9774386; doi:10.3390/bioengineering9120729)
Supplement: Supplementary file 1 [file bioengineering-09-00729-s001.zip]

Archive with 1 entries (1 files):
- bioengineering-2039564-supplementary.pdf
